# Supplementary material for: Predictive Value of STC2 Gene Expression in Chemotherapy Response in Breast Cancer
Source: Pharmaceuticals (Basel). 2025 Feb 8;18(2):235. doi: 10.3390/ph18020235 (PMC11859796; doi:10.3390/ph18020235)
Supplement: Supplementary file 1 [file pharmaceuticals-18-00235-s001.zip]

Archive with 1 entries (1 files):
- pharmaceuticals-3251529-supplementary.pdf
